# Supplementary material for: Assessing the Potential of Algae Extracts for Extending the Shelf Life of Rainbow Trout (Oncorhynchus mykiss) Fillets
Source: Foods. 2021 Apr 21;10(5):910. doi: 10.3390/foods10050910 (PMC8143106; doi:10.3390/foods10050910)
Supplement: Supplementary file 1 [file foods-10-00910-s001.zip]

Archive with 1 entries (1 files):
- foods-1139294-SI.pdf
